# Supplementary material for: The Evaluation of CYP2D6, CYP2C9, CYP2C19, and CYP2B6 Phenoconversion in Post-Mortem Casework: The Challenge of Forensic Toxicogenetics
Source: Metabolites. 2023 May 16;13(5):661. doi: 10.3390/metabo13050661 (PMC10221100; doi:10.3390/metabo13050661)
Supplement: Supplementary file 1 [file metabolites-13-00661-s001.zip]

Archive with 1 entries (1 files):
- metabolites-2358157-supplementary.pdf
